# Supplementary material for: Encouraging bystander helping behaviour in a violent incident: a virtual reality study using reinforcement learning
Source: Sci Rep. 2022 Mar 9;12:3843. doi: 10.1038/s41598-022-07872-3 (PMC8907188; doi:10.1038/s41598-022-07872-3)
Supplement: Supplementary file 2 — Supplementary Information 2. [file 41598_2022_7872_MOESM2_ESM.xlsx]

## Sheet: supplementary_data
id	cond	resp	proprandom
1	1	10	1
2	1	3	1
3	1	0	1
4	1	6	1
5	1	13	1
6	1	11	1
7	1	10	1
8	1	0	1
9	1	1	1
10	1	0	1
11	1	5	1
12	1	0	1
13	1	12	1
14	1	11	1
15	1	9	1
16	2	11	0.77
17	2	6	0.69
18	2	3	0.62
19	2	4	0.69
20	2	13	0.62
21	2	3	0.69
22	2	11	0.85
23	2	12	0.77
24	2	9	0.85
25	2	0	0.46
26	2	13	0.85
27	2	11	0.62
28	2	5	0.92
29	2	7	0.54
30	2	13	0.92
31	3	3	0.31
32	3	13	0.38
33	3	13	0.46
34	3	2	0.46
35	3	12	0.46
36	3	1	0.46
37	3	12	0.38
38	3	13	0.08
39	3	13	0.08
40	3	10	0.31
41	3	10	0.23
42	3	3	0.31
43	3	12	0.31
44	3	1	0.46
45	3	13	0.23
