# Supplementary material for: Encouraging bystander helping behaviour in a violent incident: a virtual reality study using reinforcement learning
Source: Sci Rep. 2022 Mar 9;12:3843. doi: 10.1038/s41598-022-07872-3 (PMC8907188; doi:10.1038/s41598-022-07872-3)
Supplement: Supplementary file 3 — Supplementary Information 3. [file 41598_2022_7872_MOESM3_ESM.xlsx]

## Sheet: supplementary_data_individual
id	action	vl	pl	bu	response
1	2	0	0	1	1
1	1	0	1	0	0
1	2	0	0	1	1
1	1	0	1	0	1
1	2	0	0	1	1
1	1	0	1	0	1
1	1	0	1	0	1
1	0	1	0	0	1
1	2	0	0	1	0
1	2	0	0	1	1
1	2	0	0	1	1
1	0	1	0	0	1
1	2	0	0	1	0
2	1	0	1	0	0
2	2	0	0	1	0
2	0	1	0	0	0
2	2	0	0	1	0
2	0	1	0	0	1
2	2	0	0	1	0
2	1	0	1	0	0
2	0	1	0	0	0
2	2	0	0	1	0
2	0	1	0	0	0
2	0	1	0	0	1
2	1	0	1	0	1
2	1	0	1	0	0
3	1	0	1	0	0
3	1	0	1	0	0
3	2	0	0	1	0
3	2	0	0	1	0
3	0	1	0	0	0
3	2	0	0	1	0
3	0	1	0	0	0
3	2	0	0	1	0
3	0	1	0	0	0
3	2	0	0	1	0
3	1	0	1	0	0
3	2	0	0	1	0
3	2	0	0	1	0
4	2	0	0	1	1
4	0	1	0	0	1
4	1	0	1	0	1
4	0	1	0	0	1
4	1	0	1	0	1
4	1	0	1	0	0
4	1	0	1	0	0
4	2	0	0	1	1
4	1	0	1	0	0
4	1	0	1	0	0
4	2	0	0	1	0
4	2	0	0	1	0
4	0	1	0	0	0
5	1	0	1	0	1
5	1	0	1	0	1
5	0	1	0	0	1
5	0	1	0	0	1
5	0	1	0	0	1
5	2	0	0	1	1
5	0	1	0	0	1
5	2	0	0	1	1
5	1	0	1	0	1
5	1	0	1	0	1
5	1	0	1	0	1
5	2	0	0	1	1
5	2	0	0	1	1
6	0	1	0	0	1
6	0	1	0	0	1
6	2	0	0	1	1
6	0	1	0	0	1
6	1	0	1	0	1
6	1	0	1	0	1
6	0	1	0	0	1
6	1	0	1	0	1
6	0	1	0	0	1
6	1	0	1	0	0
6	1	0	1	0	0
6	1	0	1	0	1
6	1	0	1	0	1
7	0	1	0	0	1
7	2	0	0	1	1
7	1	0	1	0	1
7	0	1	0	0	1
7	0	1	0	0	1
7	0	1	0	0	0
7	1	0	1	0	1
7	1	0	1	0	1
7	1	0	1	0	1
7	2	0	0	1	0
7	0	1	0	0	1
7	0	1	0	0	1
7	1	0	1	0	0
8	2	0	0	1	0
8	2	0	0	1	0
8	0	1	0	0	0
8	1	0	1	0	0
8	0	1	0	0	0
8	0	1	0	0	0
8	0	1	0	0	0
8	2	0	0	1	0
8	2	0	0	1	0
8	0	1	0	0	0
8	1	0	1	0	0
8	0	1	0	0	0
8	1	0	1	0	0
9	2	0	0	1	0
9	0	1	0	0	0
9	2	0	0	1	1
9	2	0	0	1	0
9	0	1	0	0	0
9	1	0	1	0	0
9	2	0	0	1	0
9	2	0	0	1	0
9	2	0	0	1	0
9	2	0	0	1	0
9	0	1	0	0	0
9	2	0	0	1	0
9	1	0	1	0	0
10	2	0	0	1	0
10	1	0	1	0	0
10	0	1	0	0	0
10	1	0	1	0	0
10	0	1	0	0	0
10	2	0	0	1	0
10	0	1	0	0	0
10	1	0	1	0	0
10	1	0	1	0	0
10	0	1	0	0	0
10	0	1	0	0	0
10	1	0	1	0	0
10	0	1	0	0	0
11	0	1	0	0	0
11	0	1	0	0	1
11	1	0	1	0	0
11	2	0	0	1	1
11	0	1	0	0	0
11	1	0	1	0	0
11	1	0	1	0	1
11	0	1	0	0	1
11	1	0	1	0	0
11	1	0	1	0	1
11	1	0	1	0	0
11	2	0	0	1	0
11	1	0	1	0	0
12	2	0	0	1	0
12	2	0	0	1	0
12	1	0	1	0	0
12	0	1	0	0	0
12	2	0	0	1	0
12	1	0	1	0	0
12	0	1	0	0	0
12	0	1	0	0	0
12	1	0	1	0	0
12	2	0	0	1	0
12	1	0	1	0	0
12	1	0	1	0	0
12	2	0	0	1	0
13	1	0	1	0	1
13	0	1	0	0	1
13	0	1	0	0	1
13	2	0	0	1	1
13	2	0	0	1	1
13	1	0	1	0	1
13	1	0	1	0	1
13	1	0	1	0	1
13	1	0	1	0	1
13	0	1	0	0	1
13	2	0	0	1	1
13	2	0	0	1	1
13	2	0	0	1	0
14	1	0	1	0	1
14	2	0	0	1	1
14	0	1	0	0	1
14	1	0	1	0	0
14	2	0	0	1	1
14	0	1	0	0	1
14	1	0	1	0	1
14	2	0	0	1	1
14	0	1	0	0	0
14	0	1	0	0	1
14	0	1	0	0	1
14	1	0	1	0	1
14	0	1	0	0	1
15	1	0	1	0	1
15	0	1	0	0	1
15	0	1	0	0	1
15	2	0	0	1	0
15	0	1	0	0	1
15	0	1	0	0	0
15	0	1	0	0	1
15	1	0	1	0	1
15	2	0	0	1	1
15	0	1	0	0	1
15	1	0	1	0	0
15	1	0	1	0	1
15	0	1	0	0	0
16	2	0	0	1	0
16	0	1	0	0	1
16	0	1	0	0	0
16	1	0	1	0	1
16	0	1	0	0	1
16	0	1	0	0	1
16	1	0	1	0	1
16	1	0	1	0	1
16	2	0	0	1	1
16	0	1	0	0	1
16	1	0	1	0	1
16	0	1	0	0	1
16	2	0	0	1	1
17	0	1	0	0	1
17	0	1	0	0	1
17	2	0	0	1	1
17	0	1	0	0	0
17	1	0	1	0	1
17	0	1	0	0	1
17	2	0	0	1	0
17	0	1	0	0	0
17	1	0	1	0	0
17	1	0	1	0	0
17	0	1	0	0	0
17	0	1	0	0	1
17	0	1	0	0	0
18	2	0	0	1	1
18	1	0	1	0	0
18	2	0	0	1	0
18	1	0	1	0	0
18	1	0	1	0	0
18	1	0	1	0	0
18	0	1	0	0	1
18	2	0	0	1	0
18	0	1	0	0	0
18	2	0	0	1	0
18	0	1	0	0	0
18	2	0	0	1	1
18	1	0	1	0	0
19	0	1	0	0	0
19	0	1	0	0	1
19	0	1	0	0	0
19	2	0	0	1	0
19	0	1	0	0	0
19	0	1	0	0	1
19	1	0	1	0	1
19	1	0	1	0	0
19	2	0	0	1	0
19	2	0	0	1	0
19	2	0	0	1	0
19	1	0	1	0	0
19	0	1	0	0	1
20	2	0	0	1	1
20	1	0	1	0	1
20	2	0	0	1	1
20	2	0	0	1	1
20	0	1	0	0	1
20	1	0	1	0	1
20	2	0	0	1	1
20	0	1	0	0	1
20	1	0	1	0	1
20	1	0	1	0	1
20	2	0	0	1	1
20	0	1	0	0	1
20	0	1	0	0	1
21	2	0	0	1	0
21	1	0	1	0	1
21	0	1	0	0	1
21	0	1	0	0	1
21	0	1	0	0	0
21	1	0	1	0	0
21	0	1	0	0	0
21	1	0	1	0	0
21	1	0	1	0	0
21	0	1	0	0	0
21	0	1	0	0	0
21	1	0	1	0	0
21	0	1	0	0	0
22	1	0	1	0	1
22	0	1	0	0	0
22	1	0	1	0	1
22	1	0	1	0	1
22	2	0	0	1	1
22	1	0	1	0	1
22	2	0	0	1	1
22	1	0	1	0	1
22	1	0	1	0	1
22	1	0	1	0	1
22	1	0	1	0	1
22	2	0	0	1	1
22	2	0	0	1	0
23	2	0	0	1	1
23	2	0	0	1	1
23	0	1	0	0	1
23	2	0	0	1	0
23	0	1	0	0	1
23	2	0	0	1	1
23	1	0	1	0	1
23	1	0	1	0	1
23	0	1	0	0	1
23	1	0	1	0	1
23	2	0	0	1	1
23	0	1	0	0	1
23	0	1	0	0	1
24	2	0	0	1	1
24	2	0	0	1	1
24	1	0	1	0	1
24	1	0	1	0	1
24	1	0	1	0	1
24	1	0	1	0	1
24	2	0	0	1	1
24	1	0	1	0	1
24	0	1	0	0	1
24	1	0	1	0	0
24	1	0	1	0	0
24	2	0	0	1	0
24	1	0	1	0	0
25	1	0	1	0	0
25	1	0	1	0	0
25	1	0	1	0	0
25	0	1	0	0	0
25	2	0	0	1	0
25	1	0	1	0	0
25	1	0	1	0	0
25	1	0	1	0	0
25	0	1	0	0	0
25	0	1	0	0	0
25	1	0	1	0	0
25	1	0	1	0	0
25	0	1	0	0	0
26	0	1	0	0	1
26	0	1	0	0	1
26	0	1	0	0	1
26	1	0	1	0	1
26	2	0	0	1	1
26	0	1	0	0	1
26	2	0	0	1	1
26	2	0	0	1	1
26	2	0	0	1	1
26	2	0	0	1	1
26	0	1	0	0	1
26	2	0	0	1	1
26	2	0	0	1	1
27	0	1	0	0	1
27	2	0	0	1	0
27	0	1	0	0	1
27	1	0	1	0	1
27	1	0	1	0	1
27	1	0	1	0	1
27	2	0	0	1	1
27	0	1	0	0	1
27	2	0	0	1	1
27	1	0	1	0	1
27	2	0	0	1	1
27	1	0	1	0	1
27	0	1	0	0	0
28	1	0	1	0	1
28	0	1	0	0	0
28	2	0	0	1	0
28	0	1	0	0	1
28	1	0	1	0	0
28	0	1	0	0	1
28	0	1	0	0	1
28	2	0	0	1	1
28	0	1	0	0	0
28	2	0	0	1	0
28	0	1	0	0	0
28	0	1	0	0	0
28	0	1	0	0	0
29	2	0	0	1	0
29	0	1	0	0	0
29	0	1	0	0	0
29	0	1	0	0	1
29	1	0	1	0	1
29	1	0	1	0	1
29	1	0	1	0	1
29	1	0	1	0	1
29	1	0	1	0	1
29	0	1	0	0	1
29	1	0	1	0	0
29	2	0	0	1	0
29	0	1	0	0	0
30	1	0	1	0	1
30	0	1	0	0	1
30	1	0	1	0	1
30	2	0	0	1	1
30	2	0	0	1	1
30	1	0	1	0	1
30	1	0	1	0	1
30	0	1	0	0	1
30	1	0	1	0	1
30	2	0	0	1	1
30	0	1	0	0	1
30	0	1	0	0	1
30	1	0	1	0	1
31	1	0	1	0	0
31	2	0	0	1	0
31	0	1	0	0	0
31	1	0	1	0	0
31	0	1	0	0	0
31	0	1	0	0	0
31	0	1	0	0	1
31	0	1	0	0	0
31	0	1	0	0	0
31	0	1	0	0	1
31	0	1	0	0	0
31	0	1	0	0	0
31	0	1	0	0	1
32	0	1	0	0	1
32	1	0	1	0	1
32	1	0	1	0	1
32	0	1	0	0	1
32	1	0	1	0	1
32	2	0	0	1	1
32	2	0	0	1	1
32	0	1	0	0	1
32	1	0	1	0	1
32	1	0	1	0	1
32	1	0	1	0	1
32	1	0	1	0	1
32	0	1	0	0	1
33	0	1	0	0	1
33	1	0	1	0	1
33	0	1	0	0	1
33	1	0	1	0	1
33	0	1	0	0	1
33	1	0	1	0	1
33	1	0	1	0	1
33	0	1	0	0	1
33	2	0	0	1	1
33	1	0	1	0	1
33	2	0	0	1	1
33	0	1	0	0	1
33	0	1	0	0	1
34	0	1	0	0	1
34	0	1	0	0	0
34	1	0	1	0	0
34	1	0	1	0	0
34	1	0	1	0	0
34	1	0	1	0	0
34	0	1	0	0	0
34	0	1	0	0	1
34	0	1	0	0	0
34	0	1	0	0	0
34	1	0	1	0	0
34	0	1	0	0	0
34	1	0	1	0	0
35	1	0	1	0	1
35	0	1	0	0	1
35	1	0	1	0	1
35	0	1	0	0	1
35	0	1	0	0	1
35	1	0	1	0	1
35	1	0	1	0	1
35	0	1	0	0	1
35	0	1	0	0	1
35	0	1	0	0	1
35	1	0	1	0	1
35	0	1	0	0	1
35	1	0	1	0	0
36	2	0	0	1	0
36	2	0	0	1	0
36	1	0	1	0	0
36	1	0	1	0	0
36	1	0	1	0	0
36	1	0	1	0	1
36	1	0	1	0	0
36	1	0	1	0	0
36	1	0	1	0	0
36	1	0	1	0	0
36	2	0	0	1	0
36	1	0	1	0	0
36	1	0	1	0	0
37	0	1	0	0	1
37	0	1	0	0	1
37	0	1	0	0	1
37	0	1	0	0	0
37	0	1	0	0	1
37	1	0	1	0	1
37	1	0	1	0	1
37	0	1	0	0	1
37	0	1	0	0	1
37	1	0	1	0	1
37	0	1	0	0	1
37	0	1	0	0	1
37	0	1	0	0	1
38	0	1	0	0	1
38	0	1	0	0	1
38	0	1	0	0	1
38	0	1	0	0	1
38	0	1	0	0	1
38	0	1	0	0	1
38	0	1	0	0	1
38	0	1	0	0	1
38	0	1	0	0	1
38	0	1	0	0	1
38	0	1	0	0	1
38	1	0	1	0	1
38	0	1	0	0	1
39	1	0	1	0	1
39	1	0	1	0	1
39	1	0	1	0	1
39	1	0	1	0	1
39	1	0	1	0	1
39	1	0	1	0	1
39	1	0	1	0	1
39	1	0	1	0	1
39	1	0	1	0	1
39	1	0	1	0	1
39	1	0	1	0	1
39	1	0	1	0	1
39	1	0	1	0	1
40	0	1	0	0	1
40	0	1	0	0	1
40	0	1	0	0	1
40	0	1	0	0	1
40	0	1	0	0	1
40	0	1	0	0	1
40	0	1	0	0	1
40	0	1	0	0	1
40	0	1	0	0	0
40	2	0	0	1	0
40	1	0	1	0	1
40	0	1	0	0	0
40	0	1	0	0	1
41	1	0	1	0	1
41	0	1	0	0	1
41	2	0	0	1	0
41	0	1	0	0	0
41	0	1	0	0	1
41	0	1	0	0	1
41	0	1	0	0	1
41	1	0	1	0	1
41	0	1	0	0	1
41	0	1	0	0	1
41	0	1	0	0	1
41	0	1	0	0	1
41	1	0	1	0	0
42	0	1	0	0	0
42	0	1	0	0	1
42	0	1	0	0	0
42	0	1	0	0	1
42	0	1	0	0	1
42	1	0	1	0	0
42	0	1	0	0	0
42	0	1	0	0	0
42	0	1	0	0	0
42	0	1	0	0	0
42	0	1	0	0	0
42	2	0	0	1	0
42	0	1	0	0	0
43	0	1	0	0	1
43	2	0	0	1	1
43	0	1	0	0	1
43	0	1	0	0	0
43	1	0	1	0	1
43	0	1	0	0	1
43	0	1	0	0	1
43	1	0	1	0	1
43	0	1	0	0	1
43	2	0	0	1	1
43	1	0	1	0	1
43	0	1	0	0	1
43	0	1	0	0	1
44	1	0	1	0	0
44	0	1	0	0	0
44	0	1	0	0	0
44	1	0	1	0	0
44	0	1	0	0	0
44	0	1	0	0	0
44	0	1	0	0	0
44	0	1	0	0	1
44	2	0	0	1	0
44	0	1	0	0	0
44	0	1	0	0	0
44	1	0	1	0	0
44	0	1	0	0	0
45	1	0	1	0	1
45	0	1	0	0	1
45	0	1	0	0	1
45	0	1	0	0	1
45	0	1	0	0	1
45	0	1	0	0	1
45	0	1	0	0	1
45	0	1	0	0	1
45	0	1	0	0	1
45	1	0	1	0	1
45	0	1	0	0	1
45	0	1	0	0	1
45	0	1	0	0	1
